# Supplementary material for: A Comprehensive Study of the Synthesis, Spectral Characteristics, Quantum–Chemical Molecular Electron Density Theory, and In Silico Future Perspective of Novel CBr3-Functionalyzed Nitro-2-Isoxazolines Obtained via (3 + 2) Cycloaddition of (E)-3,3,3-Tribromo-1-Nitroprop-1-ene
Source: Molecules. 2025 May 13;30(10):2149. doi: 10.3390/molecules30102149 (PMC12114255; doi:10.3390/molecules30102149)
Supplement: Supplementary file 1 [file molecules-30-02149-s001.zip]

Archive with 1 entries (1 files):
- molecules-3588968-supplementary.pdf
